# Supplementary material for: Pre-clinical validation of a pan-cancer CAR-T cell immunotherapy targeting nfP2X7
Source: Nat Commun. 2023 Sep 8;14:5546. doi: 10.1038/s41467-023-41338-y (PMC10491676; doi:10.1038/s41467-023-41338-y)
Supplement: Supplementary file 8 — Source Data [file 41467_2023_41338_MOESM8_ESM.xlsx]

## Sheet: Data Summary
Main		Figure	Responsibility	Raw Data Status	Figure Status	Note
		1a	N/A	N/A		Schematic
		1b	VB/SB			Representative data shown, include data from 2 independent experiments
		1c	VB/SB			Representative data shown, include data from 2 independent experiments
		1d	VB/SB			Representative data shown, include data from 2 independent experiments
		2a	VB/SB
		2b	VB/SB
		2c	VB/SB
		2d	VB/SB
		2e	LT/CB/VB
		2f	LT/CB/VB
		3a	ET/CB
		3b	ET/CB	N/A		Microscopy image
		3c	ET/CB	N/A		Microscopy image
		4a	JF	Complete	Complete, Illustrator
		4b	JF	Complete	Complete, Illustrator
		4c	JF	Complete	Complete, Illustrator
		4d	JF	Complete	Complete, Illustrator
		5a	JF	Complete	Complete, Illustrator
		5b	JF	Complete	Complete, Illustrator
		5c	JF	Complete	Complete, Illustrator
		5d	JF	Complete	Complete, Illustrator
Supp.		Figure	Responsibility	Raw Data Status	Figure Status	Note
		1	JF	N/A	Complete, Photoshop	Gating Strategy
		2a	JF	N/A	Complete, Photoshop	Gating Strategy
		2b	JF	N/A	Complete, Photoshop	Gating Strategy
		2c	JF	N/A	Complete, Photoshop	Gating Strategy
		3a	JF	N/A	Complete, Photoshop	Gating Strategy
		3b	JF	N/A	Complete, Photoshop	Gating Strategy
		4a	JF	N/A	Complete, Photoshop	Gating Strategy
		4b	JF	N/A	Complete, Photoshop	Gating Strategy
		5a	JF	Complete	Complete, Illustrator
		5b	JF	Complete	Complete, Photoshop/Illustrator
		5c	JF	Complete	Complete, Illustrator
		6a	JF	Complete	Complete, Illustrator
		6b	JF	Complete	Complete, Illustrator
		7a	JF	N/A	Complete, Photoshop/Illustrator
		7b	JF	Complete	Complete, Illustrator
		7c	JF	Complete	Complete, Illustrator
		8a	JF	N/A	Complete, Illustrator
		8b	JF	Complete	Complete, Illustrator
		9a	VB/SB	N/A		Schematic, sequences
		9b	VB/SB			full uncropped gel image
		9c	VB/SB
		9d	VB/SB
		10a	VB/SB
		10b	VB/SB	N/A		N/A unless raw data values provided?
		10c	VB/SB	N/A		N/A unless raw data values provided?
		11a	JF	Complete	Complete, Illustrator
		11b	JF	Complete	Complete, Illustrator
		12a	VB/SB
		12b	VB/SB
		12c	VB/SB

## Sheet: 1b
Figure 1b
CAR expression in CD4+/CD8+ CAR-T cells (nfP2X7-S, nfP2X7-M and nfP2X7-L)
T cell	% of EGFR expression
	CD4+	CD8+
nfP2X7-Small	99.2	92
nfP2X7-Medium	98.2	93.1
nfP2X7-Long	85.7	70.9
Untransduced	0.45	0.45
Experimental details
T cell type	Batch
nfP2X7-Small	SCRI-1
nfP2X7-Medium	SCRI-1
nfP2X7-Long	SCRI-1
Untransduced	SCRI-1
SCRI-1 Seattle Children's Research Institue batch 1

## Sheet: 1c
Figure 1c
Specific cytotoxicity against a range of of target cells by CD8+ nfP2X7-CAR-T cells
Target cell line	K562 Parental-2 (negative control)
Effector:Target	CD8 UT			nfP2X7-S			nfP2X7-M			nfP2X7-L
30 to 1	73.73	52.88	78.18	77.83	55.95	84.33	75.8	62.5	68.6	73	59	64.5
10 to 1	7.38	13.83	7.87	2.09	2.67	2.33	2	3.1	1.4	2.3	2.8	1.6
3 to 1	4.51	6.34	5.11	2.01	0.38	2.18	1.4	0.7	2.1	2.2	-0.3	3.6
1 to 1	6.03	1.65	2.81	-0.65	1.2	-1.07	-0.1	1.8	-0.8	-0.3	1.8	-0.1
Target cell line	K562 OKT3-2 (positive control)
Effector:Target	CD8 UT			nfP2X7-S			nfP2X7-M			nfP2X7-L
30 to 1	73.73	52.88	78.18	77.83	55.95	84.33	75.8	62.5	68.6	73	59	64.5
10 to 1	53.9	56.3	53.9	54.93	65.87	57.32	50.5	54.2	39.5	68.6	63.1	56.3
3 to 1	31.68	25.19	36.47	24.5	33.73	40.91	51.2	32.4	36.8	41.3	31.7	45
1 to 1	15.95	15.61	12.54	12.54	19.72	17.66	12.2	18	12.5	12.9	20.1	11.9
Target cell line	MDA-MB-231-2(breast cancer)
Effector:Target	CD8 UT			nfP2X7-S			nfP2X7-M			nfP2X7-L
30 to 1	4.22	2.75	2.87	6.19	3.12	4.86	43	38	40.6	5.4	4.1	3.9
10 to 1	0.88	5.9	0.94	1.69	1.35	2.06	31.4	31.1	32.5	1.2	1.5	1.1
3 to 1	0.58	-0.01	0.33	0.06	0.27	0.64	19.1	18.8	14.3	0.2	0.5	0
1 to 1	-0.18	-0.84	-1.32	-0.16	-0.31	-0.71	7.8	7.7	7.5	0	-0.4	0
Target cell line	U87 (glioma)
Effector:Target	CD8 UT			nfP2X7-S			nfP2X7-M			nfP2X7-L
30 to 1	5.05	3.37	4.02	6.03	3.63	6.59	26.3	27.5	30.8	4.8	3.9	5.5
10 to 1	2.17	2	3.04	3.87	3.14	2.94	23.4	23	23.1	1.8	3	3.9
3 to 1	-0.49	0.22	0.44	0.47	0.48	-0.13	16.4	16.7	18.3	3.1	4.1	4.3
1 to 1	0.15	0.51	0.18	0.39	1.19	0.73	8.9	9.2	11.7	5.9	3.8	2.8
Target cell line	SK-N-DZ (neuroblastoma)
Effector:Target	CD8 UT			nfP2X7-S			nfP2X7-M			nfP2X7-L
30 to 1	0.42	-0.87	-0.53	0.32	-0.38	-0.2	1.3	-0.2	-0.2	0.2	-2.7	-0.5
10 to 1	-0.09	-0.46	-0.2	-1.27	-0.44	-1.48	0.5	0.1	0.2	-0.4	0	0.1
3 to 1	-0.55	-0.49	-0.38	-0.76	-1.06	-1.04	-1	-0.1	-0.5	-0.5	-0.6	-0.1
1 to 1	0.16	-0.8	-0.34	-0.85	-0.7	-0.86	-0.3	-0.9	0.1	0.2	-0.3	0.7
Target cell line	M21 (melanoma)
Effector:Target	CD8 UT			nfP2X7-S			nfP2X7-M			nfP2X7-L
30 to 1	4.77	2.97	4.13	4.89	2.9	3.6	28	22.4	25.2	5.4	3.3	4.2
10 to 1	1.57	2.26	1.61	2.01	1.97	1.94	19.3	18.9	18.7	2.8	2.4	2.1
3 to 1	0.93	1.37	1.53	1.17	0.95	1.08	12.9	11.8	12.8	1.6	1.8	1.5
1 to 1	0.75	0.7	-0.46	0.48	0.71	0.87	4.4	6.1	7.1	1.3	0.8	1.2
Target cell line	OVCAR3 (ovarian cancer)
Effector:Target	CD8 UT			nfP2X7-S			nfP2X7-M			nfP2X7-L
30 to 1	8.58	12.18	12.32	49.8	46.35	52.96	53.7	46.3	53	15.9	15.7	18.9
10 to 1	8.29	6.29	7.8	41.63	33.76	33.08	41.6	33.8	33.1	11.1	11.2	11.9
3 to 1	2.75	3.04	3.57	22.63	19.47	22.82	22.6	19.5	22.8	6.9	7.8	6.8
1 to 1	2.84	2.5	1.77	15.58	10.57	14.31	15.6	10.6	14.3	3.5	3.6	4.3
Experimental details
T cell type	Batch
nfP2X7-Small	SCRI-1	SCRI-2
nfP2X7-Medium	SCRI-1	SCRI-2
nfP2X7-Long	SCRI-1	SCRI-2
Untransduced	SCRI-1	SCRI-2
SCRI-1 Seattle Children's Research Institue batch 1
SCRI-2 Seattle Children's Research Institue batch 2

## Sheet: 1d
Figure 1d
Cytokine release (IL-2, IFN-ɣ and TNF-α ) by nfP2X7-CAR-T cells after co-culture with target cells
Cytokine measured	IL-2
Target cell line	UT			nfP2X7-S			nfP2X7-M			nfP2X7-L
K562	19	18	14	11	12.5	11	11	12	11	11	11	11
K562-OKT3	15074	13088.5	13702	7059	8798	7645	7160.5	7007	18314.5	5772	3671	6223
MDA-MB-231	32	29.5	39	21	33.5	33	583	633.5	555	20.5	32	16
U87	28.5	28	21	30	22.5	23	1325	1122	822	43.5	33.5	42
SK-ND-Z	13	13	11	14	13	11	14.5	14	14	15	14.5	530*
Cytokine	IFN-g
Target cell line	UT			nfP2X7-S			nfP2X7-M			nfP2X7-L
K562	14	16	10	8	7	6	7	14.5	6	5	5	5
K562-OKT3	21408	21090.5	21845	20983.5	19764	21045	21215.5	19355	21368	21705	16271	19073
MDA-MB-231	70	57	57.5	33.5	32.5	52	3752	3953	4210.5	18.5	11	15
U87	99.5	68	36	35	25	22.5	4975	4451.5	3297	18	20	44
SK-ND-Z	5	4	5	4	5	4.5	5	6	5	5	5	621.5*
Cytokine	TNF-a
Target cell line	UT			nfP2X7-S			nfP2X7-M			nfP2X7-L
K562	11	13	9.5	10	8	7	8.5	10	7	8	8	8.5
K562-OKT3	13554.5	12569	12417	11007.5	8831.5	9787.5	10368.5	7176.5	15283	10246	1778.5	3564
MDA-MB-231	56	50	53	31	45.5	44	1689.5	1938	1731	31	34	21.5
U87	22	19	13.5	13	14	13.5	792	718	437	14	13	15
SK-ND-Z	9	9	8	10	8	8.5	10	9	9	9	9	90
*Data point excluded as an outlier
Experimental details
T cell type	Batch
nfP2X7-Small	SCRI-1
nfP2X7-Medium	SCRI-1
nfP2X7-Long	SCRI-1
Untransduced	SCRI-1
SCRI-1 Seattle Children's Research Institue batch 1

## Sheet: 2a
Figure 2a
CAR expression in CD3+ nfP2X7-M-CAR-T cells
Percentage of cells expressing EGFRt
UT	nfP2X7-M
0.35	76.79
2.1	82.93
3.59	63.25
1.37	60.85
5.11	63.06
1.81	61.16
0.46	58.1
0.4	58.1
0.5	70.3
0.89	43.2
1.55	32.9
0.23	58.3
0.015	57.4
CD4+/CD8+ ratio of nfP2X7-M-CAR-T cells
UT	nfP2X7-M
0.740253	3.17771
*	0.143827
1.57935	2.41962
0.237379	0.266042
1.07158	0.808118
2.49114	2.48413
0.254717	0.158505
0.245136	0.467275
1.03074	0.640599
0.645161	0.710801
0.837383	0.758182
0.291223	0.2175
0.510972	0.310757
0.799636	0.23731
* Data not available
Experimental details
T cell type	WCH Batches used in this experiment
nfP2X7-M	8	9	10	15	19	21	22	24	25	26	27	28	30	31
UT	8	9	10	15	19	21	22	24	25	26	27	28	30	31

## Sheet: 2b
Figure 2b
Subset phenotype
T cell type	EMRA(CD45RA+CD62L-)							Naïve(CD45RA+CD62L+)							CM(CD45RA-CD62L+)							EM(CD45RA-CD62L-)							TSCM(CD45RA+CD62L+CCR7+
CD4 UT	5.21	14.7	5.15	10.2	0.026	3.26	11.8	34.5088	27.7333	26.9629	52.338	2.8823	0.0321	0.0909	21.2	33.6	46.1	13.9	89.6	64	26.5	6.19	23.9	5.08	4.33	6.65	22.1	51.6	32.8912	0.0667	16.737	19.162	0.8177	10.668	10.0091
CD4 nfP2X7-M	4.3	12.7	10.7	11	0.098	2.47	5.6	37.9776	20.5899	24.624	56.3655	2.3919	0.0423	2.75379	35.5	32.9	39.6	12.9	83.7	55.1	45.9	5.06	33.7	11.7	5.26	12.8	28.4	39.3	17.2224	0.2101	13.376	14.5345	0.9581	14.058	6.45621
CD8 UT	5.63	25.5	7.9	9.08	2.83	3.73	38.5	23.7688	51.9376	62.4088	71.3125	24.7975	2.3968	5.6668	3.1	12.4	5.01	2.49	48.8	56.7	12.9	9.9	10.1	0.94	0.89	15.9	17.2	36.2	57.6312	0.0624	23.791	16.1875	7.7025	20.003	6.7332
CD8 nfP2X7-M	8.45	26.9	16.6	14.5	7.9	4.39	27.9	44.036	54.7694	64.8368	75.6953	21.2877	6.3504	31.2732	3.64	9.63	3.2	1.44	42.4	44.7	9.93	0.75	8.34	1.85	1.36	21.9	11.6	11.1	43.164	0.3306	13.563	7.00469	6.6123	32.85	19.8268
Experimental details
T cell type	WCH Batches used in this experiment
nfP2X7-M	24	25	26	27	28	30	31
UT	24	25	26	27	28	30	31

## Sheet: 3a
Figure 3a
Specific cytotoxicity against a range of target cells by CD8+ nfP2X7-M-CAR-T cells
Target cell line	Du145
Cancer type	Prostate cancer
Effector :Target	UT									nfP2X7-M
10 to 1	34	43	40	45	42	40	84	86	83	96	97	96	96	97	97	97	99	96
3 to 1	22	16	32	13	19	34	47	47	47	87	87	89	85	87	89	94	95	96
1 to 1	12	15	12	12	11	3	14	28	18	63	62	61	60	66	59	80	89	86
Target cell line	PC3
Cancer type	Prostate cancer
Effector :Target	UT									nfP2X7-M
10 to 1	40	42	39	22	14	16	39	36	39	98	96	103	69	67	70	86	84	84
3 to 1	39	28	33	8	4	6	25	30	36	85	89	91	50	49	48	77	71	76
1 to 1	17	11	13	0	0	0	14	14	16	84	57	66	32	29	29	53	62	56
Target cell line	BT549
Cancer type	Breast cancer
Effector :Target	UT									nfP2X7-M
10 to 1	54	48	47	39	29		84	83	40	85	78		76	70	71	86	88	87
3 to 1	33	33	30	0	0		56	62			73	69	65	55	62	77	82
1 to 1	8	12	16		0	0	30	42	13	48	50	45	29	50	45	29	71	67
Target cell line	MDA-MB-23
Cancer type	Breast cancer
Effector :Target	UT									nfP2X7-M
10 to 1	5	0	0	0	0	2	0	0	0	23	23	20	49	53	56	52	62	60
3 to 1	4	3	3	3	0	0	0	0	0	18	11	16	26	27	28	32	37	32
1 to 1	5	0	2	0	0	0	0	0	2	7	2	5	9	9	9	6	9	7
Target cell line	C32
Cancer type	Melanoma
Effector :Target	UT									nfP2X7-M
10 to 1	24	23	26	58	55	59	77	75	79	87	87	87	99	98	97	99	100	98
3 to 1	8	12	11	37	35	29	54	54	50	55	60	52	92	90	88	93	95	94
1 to 1	4	0	0	11	14	4	33	23	32	14	18	29	63	66	65	77	76	75
Target cell line	SK-MEL-28
Cancer type	Melanoma
Effector :Target	UT									nfP2X7-M
10 to 1	39	43	50	26	31	32	72	73	74	96	97	97	97	97	97	94	97	97
3 to 1	31	19	20	18	19	19	45	43	41	93	91	93	93	95	94	92	95	95
1 to 1	11	19	15	21	8	16	27	21	22	88	86	86	86	87	86	93	92	93
Target cell line	SK-MEL-5
Cancer type	Melanoma
Effector :Target	UT									nfP2X7-M
10 to 1	51	56	62	44	35	36	90	90	86	66	65	70	63	66	67	73	77	73
3 to 1	33	25	29	20	20	27	61	62	60	48	39	38	44	28	33	56	44	53
1 to 1	3	11	14	24	4	11	26	36	40	18	19	21	12	16	24	24	26	31
Target cell line	PC9
Cancer type	Lung cancer
Effector :Target	UT									nfP2X7-M
10 to 1	27	25	22	26	25	26	27	26	29	98	98	98	74	74	73	50	46	44
3 to 1	9	18	14	13	10	10	10	10	16	97	94	97	57	53	56	26	33	36
1 to 1	5	1	9	7	3	3	1	2	7	73	83	81	36	29	34	19	17	18
Target cell line	NCI-H460
Cancer type	Lung cancer
Effector :Target	UT									nfP2X7-M
10 to 1	74	69	68	17	15	19	39	38	34	98	99	99	78	61	69	85	74	58
3 to 1	54	47	50	6	10	-5	27	28	32	97	95	97	27	42	50	50	59	58
1 to 1	29	36	32	6	10	-3	13	28	27	81	83	81	30	36	26	50	37	39
Target cell line	Namalwa
Cancer type	Leukemia
Effector :Target	UT									nfP2X7-M
10 to 1	0	0	0	2	4	5	10	8	9	70	71	72	69	68	63	92	91	91
3 to 1	0	0	0	0	0	0	2	0	0	62	62	61	55	60	55	80	83	84
1 to 1	0	0	0	0	0	0	0	0	0	33	42	39	33	33	32	63	68	68
Target cell line	Raji
Cancer type	Leukemia
Effector :Target	UT									nfP2X7-M
10 to 1	17	14	13	13	15	9	0	0	0	24	25	17	23	27	25	28	26	22
3 to 1	8	5	3	4	0	0	0	0	0	17	10	12	13	12	11	16	10	9
1 to 1	7	7	3	2	2	2	0	0	0	7	7	6	4	7	7	0	0	0
Target cell line	Ramos
Cancer type	Leukemia
Effector :Target	UT									nfP2X7-M
10 to 1	0	5	0	0	0	0	0	0	0	22	26	28	10	1	4	0	0	1
3 to 1	1	0	0	0	0	0	0	0	0	19	13	17	0	3	6	4	0	0
1 to 1	0	0	0	0	0	0	0	0	0	9	9	7	2	0	0	2	0	0
Target cell line	SHY5YSY
Cancer type	Neuroblastoma
Effector :Target	UT									nfP2X7-M
10 to 1	15	5	19	12	6	24	57	56	56	27	19	27	29	29	30	40	47	47
3 to 1	14	6	17	31	24	27	26	29	30	22	19	30	24	26	25	26	33	30
1 to 1	6	8	1	13	9	6	1	8	5		1	8	19	12	11	16	25	23
Target cell line	BE(2)-M17
Cancer type	Neuroblastoma
Effector :Target	UT									nfP2X7-M
10 to 1	4	5	5	2	8	0	54	50	40	88	87	87	84	86	85	96	96	97
3 to 1	7		9	17	15	8	19	21	21	78	73	78	78	82	74	94	92	94
1 to 1	8	11	8	6	3	3	5	15	17	54	56	54	36	47	51	79	85	83
Target cell line	KELLY
Cancer type	Neuroblastoma
Effector :Target	UT									nfP2X7-M
10 to 1	0	0	0	3	6	0				35	27	35	25	26	24
3 to 1	0	0	0	6	10	0				13	24	27	21	9	8
1 to 1	0	0	0	1	12	14				5	18	15	11	13	6
Target cell line	SK-ND-Z
Cancer type	Neuroblastoma
Effector :Target	UT									nfP2X7-M
10 to 1	0	16	0	15	22	18	0	0	0	12	6	0	17	19	17	0	0	0
3 to 1	0	0	0	17	7	1	0	0	0	0	3	0	36	21	16	0	0	0
1 to 1	0	22	6	0	21	18	0	0	0	8	0	0	0	0	0	0	0	0
Target cell line	UM-SCC-1
Cancer type	Head and neck cancer
Effector :Target	UT									nfP2X7-M
10 to 1	28	2	13	32	31	34	28	41	31	60	54	45	95	94	96	83	70	80
3 to 1	9	19	0*	12	18	15	30	34	0*	43	41	42	86	89	87	56	54	59
1 to 1	6	0	0	6	4	8	39*	0	0	45	17	27	55	58	57	23	4*	21
Target cell line	RD
Cancer type	Rhabdosarcoma
Effector :Target	UT									nfP2X7-M
10 to 1	18	18	15	19	17	3	0	0	0	96	96	97	98	98	98	98	97	97
3 to 1	5	23	3	8	0	0	0	0	0	94	92	89	93	92	85	81	45	83
1 to 1	12	13	3	0	0	7	0	0	0	77	77	75	74	77	78	0	0	0
Target cell line	LIM-1215
Cancer type	Colorectal cancer
Effector :Target	UT									nfP2X7-M
10 to 1	84	78	76	2	3	1	15	17	20	100	100	100	68	67	67	94	93	85
3 to 1	32	37	28	-8	-3	2	9	2	4	99	99	99	37	38	43	75	70	72
1 to 1	6	7	5	3	0	6	5	5	4	96	96	89	15	18	18	38	46	45
Target cell line	HCT116
Cancer type	Colorectal cancer
Effector :Target	UT									nfP2X7-M
10 to 1	20	21	20	40	36	41	52	34	35	93	96	95	96	96	98	90	90	89
3 to 1	11	4	0	18	14	20	50	50	52	89	90	86	93	91	91	74	63	60
1 to 1	9	0	8	10	2	14	28	24	22	67	63	71	72	61	68	21	46	27
Target cell line	ASPC-1
Cancer type	Pancreatic cancer
Effector :Target	UT									nfP2X7-M
10 to 1	16	10	8	30	18	10	13	4	7	29	46	27	30	34	33	34	33	32
3 to 1	18	8	11	17	33	10	9	7	9	31	46	13	30	11	7	23	19	15
1 to 1	22	26	0		0	0		6	5	22	11	31	5	11	0	0	8	17
Target cell line	OVCAR5
Cancer type	Ovarian cancer
Effector :Target	UT									nfP2X7-M
10 to 1	23	10	17	25	8	27	31	24	27	91	92	86	98	95	95	90	89	90
3 to 1	19	15	14	23	12	19	18	47	39	54	55	57	64	59	62	61	59	64
1 to 1	1	4	4	8	21	6	22	19	20	38	43	33	52	46	39	27	27	23
Target cell line	OVCAR3
Cancer type	Ovarian cancer
Effector :Target	UT									nfP2X7-M
10 to 1	54	50	51	56	48	45	20	17	15	97	99	98	90	88	88	91	88	83
3 to 1	32	26	26	32	21	30	3	14	12	95	91	92	79	85	86	73	70	75
1 to 1	3	0	1	22	27	25	14	8	0	70	69	68	63	73	71	55		44
Target cell line	RPMI-8226
Cancer type	Myeloma
Effector :Target	UT									nfP2X7-M
10 to 1	30	30	31	46	48	49	30	30	31	30	33	31	47	45	43	30	33	31
3 to 1	20	22	22	31	28	26	20	22	22	14	14	16	32	27	29	14	14	16
1 to 1	16	11	15	20	18	18	16	11	15	6	10	13	12	16	14	6	10	13
Experimental details
T cell type	WCH Batches used in this experiment
nfP2X7-M	3	8	10	13	14	15	17	21	26	28	31	42
UT	3	8	10	13	14	15	17	21	26	28	31	42

## Sheet: 3c
Figure 3c
Changes in normalised cell index over time
Hours post T cell addition	PC3-Luc alone	PC3-Luc + UT	PC3-Luc + CAR T
0	1	1	1
	0.8441	0.8491	0.8436
	0.7326	0.7188	0.7117
	0.7237	0.6882	0.6844
1	0.7339	0.6953	0.6577
	0.7385	0.6868	0.6169
	0.7356	0.6764	0.5727
	0.7329	0.666	0.531
2	0.7334	0.6628	0.487
	0.7297	0.6661	0.4495
	0.7331	0.6632	0.4121
	0.7396	0.6658	0.3807
3	0.7445	0.6707	0.3557
	0.7511	0.6736	0.3349
	0.759	0.6767	0.3171
	0.765	0.6832	0.3038
4	0.7682	0.6881	0.2906
	0.774	0.6956	0.2798
	0.7791	0.7032	0.2698
	0.7856	0.7095	0.2615
5	0.795	0.7157	0.2565
	0.7985	0.7218	0.2506
	0.8023	0.7297	0.2466
	0.8081	0.7346	0.2424
6	0.8139	0.7405	0.2392
	0.8208	0.7484	0.2367
	0.8282	0.7561	0.2339
	0.8323	0.7615	0.2321
7	0.8374	0.7674	0.2287
	0.845	0.7704	0.2266
	0.8482	0.7782	0.2251
	0.8509	0.7823	0.2228
8	0.8517	0.7864	0.221
	0.8568	0.7901	0.2187
	0.8603	0.7936	0.2173
	0.8623	0.7984	0.2158
9	0.8651	0.803	0.2162
	0.8657	0.8069	0.2145
	0.8672	0.8119	0.2139
	0.8725	0.8166	0.2121
10	0.8742	0.8186	0.2104
	0.8763	0.8242	0.2099
	0.8788	0.8266	0.2079
	0.8798	0.8306	0.2076
11	0.8858	0.8336	0.206
	0.8871	0.836	0.2054
	0.8873	0.8435	0.2057
	0.8927	0.8459	0.204
12	0.8964	0.8497	0.2041
	0.9035	0.8556	0.2039
	0.9092	0.8581	0.2022
	0.9107	0.8617	0.2011
13	0.9134	0.8659	0.2006
	0.9164	0.8728	0.2
	0.9183	0.8759	0.199
	0.9206	0.8807	0.1982
14	0.9245	0.8859	0.1984
	0.9268	0.8904	0.1961
	0.9288	0.8963	0.1969
	0.9304	0.9013	0.1956
15	0.9338	0.9049	0.1945
	0.9357	0.91	0.193
	0.9414	0.9101	0.1932
	0.9436	0.914	0.1925
16	0.949	0.9196	0.1925
	0.953	0.9235	0.1923
	0.9547	0.9271	0.1916
	0.957	0.9303	0.1908
17	0.9638	0.9344	0.1897
	0.9651	0.9387	0.1898
	0.9688	0.9417	0.1897
	0.9745	0.9468	0.1905
18	0.9779	0.9511	0.1891
	0.9787	0.955	0.1886
	0.9838	0.9581	0.1881
	0.9867	0.9618	0.1879
19	0.9911	0.966	0.1872
	0.9936	0.9709	0.1866
	0.9941	0.9722	0.1886
	0.9989	0.9747	0.1875
20	1.0001	0.975	0.1872
	1.0041	0.9785	0.187
	1.0053	0.98	0.187
	1.0083	0.9831	0.1872
21	1.0129	0.9861	0.1857
	1.0153	0.9899	0.1851
	1.0168	0.9934	0.1846
	1.0168	0.9949	0.1852
22	1.0184	0.9962	0.1853
	1.0239	0.9994	0.185
	1.0253	1.0026	0.1848
	1.029	1.005	0.1835
23	1.0296	1.0062	0.1831
	1.0327	1.0087	0.1826
	1.0327	1.0108	0.1827
	1.0366	1.0134	0.1813
24	1.0406	1.017	0.1813
	1.0445	1.0205	0.181
	1.0461	1.0205	0.1809
	1.0452	1.0215	0.1807
25	1.0495	1.0246	0.1802
	1.0529	1.028	0.1798
	1.0541	1.03	0.1788
	1.057	1.0314	0.1784
26	1.0586	1.0349	0.1773
	1.0625	1.038	0.1769
	1.0649	1.0403	0.1767
	1.0677	1.0415	0.1766
27	1.0713	1.043	0.1762
	1.0743	1.0445	0.175
	1.0757	1.0457	0.1745
	1.0743	1.0486	0.1743
28	1.0756	1.0499	0.1741
	1.0767	1.0498	0.1724
	1.0782	1.0526	0.1724
	1.0802	1.053	0.1715
29	1.0829	1.0545	0.1703
	1.0852	1.0554	0.1701
	1.0877	1.0577	0.1707
	1.0892	1.0588	0.1694
30	1.0906	1.0608	0.17
	1.0911	1.0627	0.1696
	1.0925	1.066	0.1696
	1.0955	1.0683	0.1691
31	1.0988	1.07	0.1692
	1.1001	1.0719	0.1687
	1.1017	1.0737	0.1679
	1.1013	1.077	0.167
32	1.104	1.0776	0.1662
	1.1064	1.0802	0.1651
	1.1078	1.082	0.1651
	1.1103	1.0846	0.1645
33	1.1094	1.0856	0.163
	1.1122	1.088	0.1625
	1.1153	1.0896	0.1615
	1.118	1.0921	0.1628
34	1.1204	1.0921	0.162
	1.1204	1.0945	0.1615
	1.1231	1.0971	0.1619
	1.1257	1.0991	0.1615
35	1.1248	1.0987	0.1617
	1.1264	1.1004	0.1613
	1.1308	1.1042	0.1622
	1.1344	1.1082	0.1617
36	1.1369	1.1063	0.1614
	1.1409	1.108	0.1611
	1.1442	1.1076	0.1609
	1.1479	1.1059	0.1606
37	1.1477	1.1057	0.1612
	1.1519	1.1053	0.1599
	1.1525	1.1037	0.1603
	1.1536	1.1046	0.1593
38	1.1565	1.1043	0.1604
	1.1606	1.1021	0.1595
	1.1642	1.1022	0.1601
	1.166	1.1016	0.1597
39	1.168	1.1014	0.1597
	1.1708	1.1003	0.1586
	1.1722	1.098	0.1594
	1.1761	1.1014	0.1593
40	1.1794	1.1006	0.1589
	1.1808	1.1005	0.1594
	1.1833	1.1013	0.1589
	1.1867	1.1017	0.1582
41	1.1889	1.105	0.1584
	1.1918	1.1036	0.1577
	1.1956	1.1044	0.1582
	1.2011	1.1054	0.1586
42	1.2032	1.1099	0.1589
	1.2059	1.1107	0.158
	1.2047	1.1116	0.1576
	1.2109	1.1101	0.1575
43	1.2174	1.1123	0.1573
	1.2264	1.1176	0.1572
	1.2276	1.1215	0.1583
	1.2332	1.1264	0.1583
44	1.2365	1.1275	0.1588
	1.2369	1.1301	0.1583
	1.2452	1.1357	0.1583
	1.2482	1.1424	0.1576
45	1.2521	1.1469	0.1582
	1.2572	1.1517	0.1575
	1.2606	1.1562	0.157
	1.2689	1.1628	0.1568
46	1.2775	1.1651	0.1574
	1.2814	1.1707	0.157
	1.2875	1.1783	0.1575
	1.2925	1.1885	0.1575
47	1.305	1.1983	0.1585
	1.3223	1.2058	0.1579
	1.3397	1.2144	0.1589
	1.3502	1.2189	0.1584
48	1.3584	1.2206	0.1597
	1.3591	1.2237	0.1595
	1.3635	1.23	0.16
	1.3654	1.2326	0.1604
49	1.3676	1.2334	0.1606
	1.3671	1.2335	0.1608
	1.3702	1.2373	0.161
	1.377	1.2405	0.1604
50	1.3826	1.2415	0.1616
	1.3924	1.2454	0.1616
	1.3964	1.2462	0.1617
	1.401	1.2459	0.1614
51	1.4112	1.2466	0.1622
	1.4213	1.2481	0.1635
	1.4258	1.247	0.1628
	1.4371	1.2471	0.1638
52	1.4467	1.2463	0.1645
	1.455	1.2467	0.165
	1.46	1.2462	0.1642
	1.4607	1.2475	0.1653
53	1.4582	1.247	0.1656
	1.4618	1.2582	0.1655
	1.4721	1.273	0.1662
	1.4798	1.2886	0.1666
54	1.4851	1.2994	0.1667
	1.4903	1.3091	0.1673
	1.4933	1.3163	0.168
	1.4916	1.3187	0.1681
55	1.4956	1.3227	0.168
	1.5008	1.3298	0.1683
	1.5036	1.3371	0.1689
	1.5037	1.3417	0.1681
56	1.4975	1.3416	0.1692
	1.4961	1.3449	0.1701
	1.4938	1.3435	0.1707
	1.4838	1.3388	0.1706
57	1.4611	1.3415	0.1709
	1.4518	1.3426	0.1712
	1.4654	1.3473	0.1711
	1.4644	1.3512	0.1712
58	1.4624	1.3535	0.1717
	1.4637	1.3538	0.1727
	1.4697	1.3511	0.1725
	1.47	1.3522	0.1728
59	1.4777	1.3569	0.173
	1.4828	1.3554	0.1733
	1.4842	1.3562	0.1744
	1.4837	1.3512	0.1741
60	1.4851	1.3491	0.175
	1.4875	1.3541	0.1751
	1.4896	1.3582	0.1754
	1.4923	1.3604	0.1762
61	1.4958	1.3572	0.1775
	1.4981	1.3539	0.1777
	1.5009	1.35	0.1779
	1.5033	1.3507	0.1778
62	1.5055	1.3511	0.1777
	1.507	1.3505	0.1788
	1.5069	1.3512	0.1789
	1.5092	1.3499	0.1795
63	1.5119	1.3493	0.1798
	1.5122	1.3515	0.1801
	1.5074	1.354	0.1798
	1.5061	1.3608	0.1801
64	1.5022	1.3643	0.1808
	1.504	1.3653	0.1805
	1.5043	1.3665	0.1811
	1.5045	1.3676	0.1815
65	1.4994	1.369	0.1814
	1.4958	1.3723	0.182
	1.5007	1.3759	0.1818
	1.5	1.3782	0.1824
66	1.4985	1.3825	0.1824
	1.4963	1.3834	0.1835
	1.4983	1.3828	0.1832
	1.5112	1.3807	0.1843
67	1.5169	1.3814	0.185
	1.5189	1.3824	0.1851
	1.5169	1.3839	0.1839
	1.5201	1.3868	0.1858
68	1.5234	1.3908	0.1861
	1.526	1.3893	0.1866
	1.527	1.3877	0.1873
	1.5324	1.3839	0.1879
69	1.5405	1.3807	0.1877
	1.531	1.3756	0.188
	1.5307	1.375	0.1882
	1.5277	1.3646	0.188
70	1.5305	1.3631	0.1882
	1.5116	1.3598	0.1887
	1.4995	1.3645	0.1889
	1.494	1.3682	0.1887
71	1.488	1.3686	0.189
	1.4823	1.3702	0.1895
	1.4737	1.3652	0.1897
	1.4657	1.3601	0.1906
72	1.4671	1.3611	0.1908
Experimental details
T cell type	CCB batches		UA batches	WCH batches
nfP2X7-M	6	7	3	28	33
UT	6	7	3	28	33

## Sheet: 3d
Figure 3d
Cell index normalised to cancer cells alone
MDA-MB-231	MDA-MB-231 + UT	MDA-MB-231 + nfP2X7-M
1	0.859955	0.691169
1	0.766168	0.652474
1	0.749007	0.598746
1	0.760886	0.594729
1	0.7055	0.537624
1	0.751777	0.82425
PC3 alone	PC3 + UT	PC3 + nfP2X7-M
1	0.92923	0.17025
1	0.854265	0.840511
1	0.879087	0.726426
1	0.780679	0.092428
1	0.759678	0.082257
1	1.00346	0.174602
OVCAR3 alone	OVCAR3 + UT	OVCAR3 + nfP2X7-M
1	0.634624	0.025273
1	0.347597	0.026552
1	0.729485	0.040075
1	0.716457	0.081362
Experimental details
T cell type	CCB batches		UA batches	WCH batches
nfP2X7-M	6	7	3	28	33
UT	6	7	3	28	33

## Sheet: 4c
Figure 4d
PC3 neg control KO						PC3 KO
5570	6690	4690	5240	5640	4550	5240	6860	4480	5360	5350	4210

[truncated: 25 more sheets: 4d, 5a, 6a, 6b, 6c, 6d, 7a, 7b, 7c, 7d, S6a, S6b, S6c, S7a, S7b, S8b, S8c, S9b, S10a, S11a …]
